# Supplementary material for: Kindlin Regulates Mechanosensitive Activation and Adhesion Assembly of Integrin beta6
Source: Adv Sci (Weinh). 2025 Jun 10;12(32):e01078. doi: 10.1002/advs.202501078 (PMC12407373; doi:10.1002/advs.202501078)
Supplement: Supplementary file 2 — Supporting Table [file ADVS-12-e01078-s001.xlsx]

## Sheet: Table S1
Table S1. RT-qPCR primer sequences (5’-3’) for CHO, U2OS, MEF and AsPC-1 cells
Target gene	Cell line	Forward primer (5'-3')		Reverse primer (5'-3')
β-actin	CHO	caccattggcaatgagcggttc		aggtctttgcggatgtcgacgt
	U2OS/AsPC-1	acagagcctcgcctttgcc		tggggtacttcagggtgagg
	MEF	tgcttctaggcggactgttac		aaccaactgctgtcgcctt
αV	CHO	gtgtgaggagctggtcgcctat		gttctgtggtccaaccgata
	U2OS/MEF/AsPC-1	caccagcagtcagagatggat		tgccttgctgaatgaacttgg
β1	CHO	aggacattgatgactgctgg		agcaaccacaccagctacaat
	U2OS/MEF/AsPC-1	actgcaccagcccatttagc		ccaccaagtttcccatctcca
β3	CHO	gtgagtgcgatgacttctcctg		caggtgtcagtgcgcgtcgtgc
	U2OS/MEF/AsPC-1	ggcaggtggaggattaccc		gcgtcagcacgtgtttgtag
β5	CHO	cctaccctggtcagaggaagtg		gcgcagggtgaaagattgagctg
	U2OS/MEF/AsPC-1	ctgacaaccagacctgccac		cacagcctcctggtcatcttt
β6	CHO	gctcattcctggagccacggtg		gctgtgaaagtcaggctgagtcc
	U2OS/MEF/AsPC-1	tacctcatggacctctccgc		gcccagtctaaagttgctggt
Kindlin1	CHO	cagaggtcatcagcatcctttc		gcacagcgaggtgatactaaa
Kindlin2	CHO	agatggtcactgtggagtttg		tgcacgagtcgagagaaatatg
Kindlin3	CHO	cgaatcttcaggcttcctactc		gtgcttcttcctggctcttat
Talin1	CHO	aacttcttctggctgctaagg		tgggtgcacatggtgataag
Talin2	CHO	agtcttctgcagctaccattac		ccacgtctttgatggcatttatc

## Sheet: Table S2
Table S2. Primer sequences (5'-3') for homologous recombination and mutagenesis.
Plasmid		Vector			Insert
β1β6 forward		ggaggggggggggcccggagg			cttgcattactgctgatatggaagctactggtgtcatttcat
β1β6 reverse		ccatatcagcagtaatgcaag			cctccgggcccccccccctccgcaatctgtggaaaggtctac
β6β1 forward		tctagagcggccgccaccgc			ttgtcctactgtgcatctggaagcttttaatgataattca
β6β1 reverse		ccagatgcacagtaggacaa			gcggtggcggccgctctagattttccctcatacttcggat
β6LIBS2 forward		attcccatgatcatgttagggg			cagcccagaatgcaactgcgactgccaggcccaagctgaaccta
β6LIBS2 reverse		gtcgcagttgcattctgggctg			cccctaacatgatcatgggaatgtcagggcccttgggacactct
K1K2 forward		aaggaccagaatgaaacactcg			aggcgtggcagtcactgcctgaatttggcatcactcactt
K1K2 reverse		aggcagtgactgccacgcct			cgagtgtttcattctggtcctttgcacgtgttgagagaaata
K2K1 forward		aaagaccaaaacgagagtttagatg			aagcttggcagtcactacctgagtttggcctcacctacta
K2K1 reverse		aggtagtgactgccaagctt			catctaaactctcgttttggtctttggagcgggtggacaagaaaa
Kindlin23KA forward		aaagttttcaagccggcggcgctgactttaaaggggta
Kindlin23KA reverse		agtgcaccagtactgcgcgtacccctttaaagtcagc
PIPK1 γ87D253A forward		cacctcaagttcgccctcaagggctc
PIPK1 γ87D253A reverse		gagcccttgagggcgaacttgaggtg

## Sheet: Table S3
Table S3. Synthetic peptide sequences.
wildtype β6	MIMLGVSLAILLIGVVLLCIWKLLVSFHDRKEVAKFEAERSKAKWQTGTNPLYRGSTSTFKNVTYKHREKQKVDLSTDC-OH
wildtype β1	MIMLGVSLAILLIGVVLLCIWKLLMIIHDRREFAKFEKEKMNAKWDTGENPIYKSAVTTVVNPKYEGK-OH
β1Y795A mutant	MIMLGVSLAILLIGVVLLCIWKLLMIIHDRREFAKFEKEKMNAKWDTGENPIYKSAVTTVVNPKAEGK-OH

## Sheet: Table S4
Table S4. Additional statistical information.
A	Statistical information of Fig. 1B
	Group	Slope	R2	N	# of micro-clusters
	β6	0.0000741	0.9152	10	65027
	β5	0.0000864	0.9469	10	66621
	β3	0.0000722	0.9728	13	113300
B	Statistical information of Fig. 1C
	Group	Mean	S.E.M.	N	P value
	β6	7.6790	0.2701	10	N/A
	β5	8.5890	0.5982	10	0.3207
	β3	7.3160	0.3479	13	0.8092
C	Statistical information of Fig. 1D
	Group	Slope	R2	N	# of micro-clusters
	β6	0.0001326	0.7707	13	57096
	β5	0.0000819	0.9758	10	58122
	β3	0.0000739	0.9585	10	90708
D	Statistical information of Fig. 1E
	Group	Mean	S.E.M.	N	P value
	β6	13.2900	0.7167	13	N/A
	β5	8.2990	0.2072	10	<0.0001
	β3	7.9130	0.3767	10	<0.0001
E	Statistical information of Fig. 1J
	Group	Slope	R2	N	# of micro-clusters
	CHO+β6	0.0001326	0.7707	13	57096
	U2OS	0.0001592	0.7712	10	268226
	MEF	0.0001267	0.8301	11	151199
F	Statistical information of Fig. 1K
	Group	Mean	S.E.M.	N	P value
	CHO+β6	13.2900	0.7167	13	N/A
	U2OS	15.4700	1.0790	10	0.1500
	MEF	12.8300	0.6100	11	0.9108
G	Statistical information of Fig. 2C
	Group	Slope	R2	N	# of micro-clusters
	β6 control	0.0001326	0.7707	13	57096
	β1β6	0.0001473	0.8341	10	63280
	β6β1	0.0000638	0.8494	10	65104
H	Statistical information of Fig. 2D
	Group	Mean	S.E.M.	N	P value
	β6 control	13.2900	0.7167	13	N/A
	β1β6	15.1500	0.7349	10	0.1767
	β6β1	7.1620	0.7133	10	<0.0001
I	Statistical information of Fig. 2F
	Group	Repeat 1	Repeat 2	Repeat 3	P value
	β6	1.0000	1.0000	1.0000	N/A
	β1	0.9502	0.9189	1.1172	0.9443
J	Statistical information of Fig. 2H
	Group	Repeat 1	Repeat 2	Repeat 3	P value
	β6	1.0000	1.0000	1.0000	N/A
	β1	1.0184	0.8893	0.9585	0.2979
K	Statistical information of Fig. 2J
	Group	Repeat 1	Repeat 2	Repeat 3	Repeat 4	P value
	β6	1.0000	1.0000	1.0000	1.0000	N/A
	β1	3.3593	3.6998	1.8083	3.7375	0.0008
	β1Y795A	0.0895	0.3277	0.2334	0.0090	0.1213
L	Statistical information of Fig. 2K
	Group	Half-time	R2	N	# of fitting values
	β6	0.00001732	0.0819	3	48
	β1	0.00000501	0.1435	3	45
	β1Y795A	0.00008779	0.0535	3	48
M	Statistical information of Fig. 2L
	Group	Repeat 1	Repeat 2	Repeat 3	P value
	β6	26.1745	32.7157	20.9231	N/A
	β1	0.2532	0.3775	0.6404	0.0034
	β1Y795A	N/A	N/A	202.9710	<0.0001
N	Statistical information of Fig. 3B
	Group	Slope	R2	N	# of micro-clusters
	RGD-glass	0.0001229	0.8649	12	213000
	RGD-membrane	0.0002606	0.7846	12	99791
O	Statistical information of Fig. 3C
	Group	Mean	S.E.M.	N	P value
	RGD-glass	1.2760	0.0768	12	N/A
	RGD-membrane	2.9210	0.2654	12	<0.0001
P	Statistical information of Fig. 3E
	Group	Slope	R2	N	# of micro-clusters
	β6 control	0.0001326	0.7707	13	57096
	Kindlin2	0.0000638	0.8495	11	42401
	Kindlin23KA	0.0001331	0.8231	12	95018
	PIPK1 γ87	0.0000811	0.8801	14	107542
	PIPK1 γ87D253A	0.0001264	0.6930	14	105065
Q	Statistical information of Fig. 3F
	Group	Mean	S.E.M.	N	P value
	β6 control	13.2900	0.7167	13	N/A
	Kindlin2	6.6960	0.2975	11	<0.0001
	Kindlin23KA	13.7600	0.6029	12	0.9721
	PIPK1 γ87	8.6620	0.3678	14	<0.0001
	PIPK1 γ87D253A	12.9000	0.5411	14	0.9833
R	Statistical information of Fig. 3H
	Group	Mean	S.E.M.	N	P value
	β6 control	1212	107.80	17	N/A
	PIPK1 γ87	4280	354.10	17	<0.0001
	PIPK1 γ87D253A	1625	120.00	17	0.4017
S	Statistical information of Fig. 4D
	Group	Slope	R2	N	# of micro-clusters
	β3	0.9128	0.9128	10	91996
	β6LIBS2	1.4220	0.8489	12	64689
	β6LIBS2+Kindlin2	0.6888	0.8230	10	45881
T	Statistical information of Fig. 4E
	Group	Mean	S.E.M.	N	P value
	β3	0.9508	0.0453	10	0.0006
	β6LIBS2	1.4880	0.1244	12	N/A
	β6LIBS2+Kindlin2	0.7239	0.0591	10	<0.0001
U	Statistical information of Fig. 5B
	Group	Mean ± S.E.M.						N
		1h	2h	3h	4h	5h	6h
	FN-coated glass
	Negative control	16.83 ± 13.17	25.60 ± 13.62	22.51 ± 8.01	31.96 ± 11.35	26.91 ± 5.11	21.30 ± 3.63	10
	β6	52.78 ± 11.06	127.00 ± 38.65	133.90 ± 33.14	164.90 ± 36.48	198.10 ± 36.41	322.70 ± 88.50	11
	β6+Kindlin2	129.30 ± 51.71	195.40 ± 56.66	218.70 ± 46.90	332.20 ± 71.56	365.80 ± 60.40	347.60 ± 35.24	13
	β6+PIPK1 γ87	48.46 ± 16.81	93.92 ± 27.55	109.40 ± 31.56	118.50 ± 29.87	214.00 ± 74.74	306.60 ± 84.06	10
	FN-coated PDMS
	Negative control	1.78 ± 0.34	3.06 ± 0.51	2.90 ± 0.70	3.65 ± 0.61	5.07 ± 1.20	3.92 ± 1.29	17
	β6	6.66 ± 1.87	5.54 ± 1.00	7.96 ± 2.24	6.24 ± 1.70	5.90 ± 1.16	7.06 ± 1.49	17
	β6+Kindlin2	20.03 ± 6.86	42.68 ± 11.74	32.86 ± 8.57	54.12 ± 13.50	96.32 ± 30.79	110.80 ± 26.52	11
	β6+PIPK1 γ87	30.37 ± 8.12	32.12 ± 7.54	43.19 ± 8.66	58.06 ± 13.55	83.84 ± 21.17	117.90 ± 42.87	11
V	Statistical information of Fig. 5C
	Group	Mean	S.E.M.	N	P value
	FN-coated glass
	Negative control	1.4500	0.0390	837	<0.0001
	β6	5.2560	0.1858	407	N/A
	β6+Kindlin2	5.0590	0.1978	481	0.9998
	β6+PIPK1 γ87	4.6330	0.2470	370	0.3016
	FN-coated PDMS
	Negative control	1.8170	0.0461	629	<0.0001
	β6	2.8830	0.0910	592	N/A
	β6+Kindlin2	4.8800	0.2137	407	<0.0001
	β6+PIPK1 γ87	4.2470	0.1703	407	<0.0001
W	Statistical information of Fig. 5E
	Group	Mean ± S.E.M.						N
		1h	2h	3h	4h	5h	6h
	FN-coated glass
	Negative control	2.50 ± 0.85	2.28 ± 0.80	2.27 ± 0.89	2.10 ± 0.64	3.22 ± 0.71	2.05 ± 0.40	15
	Control	36.02 ± 6.07	103.20 ± 31.93	94.33 ± 25.34	152.20 ± 34.69	197.50 ± 45.06	249.20 ± 45.06	13
	β6+Kindlin2	22.90 ± 11.87	74.48 ± 23.19	112.80 ± 61.64	190.90 ± 85.91	190.50 ± 60.54	252.20 ± 86.84	10
	β6+PIPK1 γ87	38.46 ± 16.25	114.60 ± 37.06	143.90 ± 32.45	188.30 ± 44.46	210.20 ± 45.16	269.10 ± 33.17	11
	FN-coated PDMS
	Negative control	0.94 ± 0.30	2.18 ± 0.60	2.10 ± 0.44	1.89 ± 0.44	2.06 ± 0.55	2.18 ± 0.40	17
	Control	3.00 ± 0.89	4.16 ± 1.35	3.41 ± 1.18	4.36 ± 1.62	6.63 ± 2.96	4.37 ± 1.27	14
	β6+Kindlin2	20.04 ± 4.85	16.57 ± 2.97	21.93 ± 4.32	18.91 ± 3.56	32.59 ± 6.97	38.78 ± 10.17	10
	β6+PIPK1 γ87	23.61 ± 4.21	30.20 ± 7.28	29.64 ± 5.06	27.86 ± 7.89	37.38 ± 10.88	33.12 ± 9.26	13
X	Statistical information of Fig. 5F
	Group	Mean	S.E.M.	N	P value
	FN-coated glass
	Negative control	1.6700	0.0575	555	<0.0001
	Control	5.3770	0.1660	481	N/A
	β6+Kindlin2	5.7500	0.2703	370	0.7412
	β6+PIPK1 γ87	5.3950	0.2550	406	>0.9999
	FN-coated PDMS
	Negative control	1.4890	0.0415	629	>0.9999
	Control	1.4920	0.0712	518	N/A
	β6+Kindlin2	4.0330	0.2198	370	<0.0001
	β6+PIPK1 γ87	3.6630	0.1588	475	<0.0001
Y	Statistical information of Fig. S1A
	Gene	Mean ± S.E.M.
		CHO-B2	U2OS	MEF	AsPC-1
	β1	1.26 ± 0.07	2.50 ± 0.85	2.50 ± 0.85	2.50 ± 0.85
	β3	-3.19 ± 0.13	36.02 ± 6.07	36.02 ± 6.07	36.02 ± 6.07
	β5	0.53 ± 0.09	22.90 ± 11.87	22.90 ± 11.87	22.90 ± 11.87
	β6	-3.11 ± 0.30	38.46 ± 16.25	38.46 ± 16.25	38.46 ± 16.25
	αV	0.00 ± 0.00	0.00 ± 0.00	0.00 ± 0.00	0.00 ± 0.00
Z	Statistical information of Fig. S1B
	Density (mol%)	Mean	S.E.M.	N
	0.05	682.70	39.10	10
	0.1	1461.00	24.22	10
	0.2	2413.00	45.46	10
	0.4	2954.00	75.08	10
	0.8	6039.00	318.00	10
ZA	Statistical information of Fig. S1C
	Group	Mean	S.E.M.	N
	No antibody	0.1186	0.0345	3
	Control	1.0000	0.0000	3
	β1-GFP	1.1560	0.1092	3
	β3-GFP	0.7690	0.0988	3
	β6-GFP	0.7784	0.0945	3
ZB	Statistical information of Fig. S1D
	Group	Mean	S.E.M.	N
	No antibody	-0.0923	0.0239	3
	Control	0.0000	0.0000	3
	β1-GFP	0.4172	0.1972	3
	β3-GFP	0.4844	0.4278	3
	β6-GFP	0.4047	0.0108	3
ZC	Statistical information of Fig. S1F
	Group	Mean	S.E.M.	N
	Control	1431	45.8300	10
	β1-GFP	1570	91.1300	10
	β3-GFP	1093	96.4100	10
	β6-GFP	876	91.1600	12
ZD	Statistical information of Fig. S2F
	Gene	Mean	S.E.M.	N
	Kindlin1	2.6370	0.0325	3
	Kindlin2	2.6930	0.0534	3
	Kindlin3	0.9992	0.0003	3
	Talin1	3.6130	0.0952	3
	Talin2	1.3350	0.0178	3
ZE	Statistical information of Fig. S2I
	Group	Mean	S.E.M.	N	P value
	15-min	2124.00	126.60	14	N/A
	60-min	740.10	94.25	14	<0.0001
ZF	Statistical information of Fig. S2K
	Group	Slope	R2	N	# of micro-clusters
	β6 control	0.0001326	0.7707	13	57096
	Talin1	0.00009945	0.7819	10	44758
	Paxillin	0.0001221	0.8320	11	94592
	Vinculin	0.0001146	0.8079	12	79305
ZG	Statistical information of Fig. S2L
	Group	Mean	S.E.M.	N	P value
	β6 control	13.2900	0.7167	13	N/A
	Talin1	11.1800	0.7769	10	0.3201
	Paxillin	13.6600	1.0410	11	0.9967
	Vinculin	12.4600	0.8348	12	0.9313
ZH	Statistical information of Fig. S3G
	Group	Slope	R2	N	# of micro-clusters
	β6 control	0.0001326	0.7707	13	57096
	Kindlin1	0.0001388	0.8029	11	77537
	K1K2	0.0000839	0.9319	10	88308
	K2K1	0.0001211	0.9178	10	88772
ZI	Statistical information of Fig. S3H
	Group	Mean	S.E.M.	N	P value
	β6 control	13.2900	0.7167	13	N/A
	Kindlin1	15.1300	1.0510	11	0.2862
	K1K2	8.1830	0.4007	10	<0.0001
	K2K1	12.2000	0.5571	10	0.7807
ZJ	Statistical information of Fig. S4D
	Group	Slope	R2	N	# of micro-clusters
	β6 control (15min)	0.0000741	0.9152	10	65027
	β6LIBS2 (15min)	0.0000851	0.8742	10	104010
	β6 control (60min)	0.0001326	0.7707	13	57096
	β6LIBS2 (60min)	0.0001495	0.8138	10	65765
ZK	Statistical information of Fig. S4E
	Group	Mean	S.E.M.	N	P value
	β6 control (15min)	7.6790	0.2701	10	N/A
	β6LIBS2 (15min)	8.8190	0.5843	10	0.6460
	β6 control (60min)	13.2900	0.7167	13	N/A
	β6LIBS2 (60min)	14.5700	0.8580	10	0.5074
